# Supplementary material for: Use of Laser in Periodontal Tissue Regeneration: A Scoping Review of Clinical and Experimental Evidence
Source: Medicina (Kaunas). 2025 Dec 12;61(12):2199. doi: 10.3390/medicina61122199 (PMC12734966; doi:10.3390/medicina61122199)
Supplement: Supplementary file 1 [file medicina-61-02199-s001.zip]

Archive with 1 entries (1 files):
- medicina-3991142-supplementary.pdf
